# Supplementary material for: Molecular beam scattering of neon from flat jets of cold salty water
Source: Chem Sci. 2025 May 30;16(25):11608–18. doi: 10.1039/d5sc01636c (PMC12123539; doi:10.1039/d5sc01636c)
Supplement: SC-016-D5SC01636C-s001 [file SC-016-D5SC01636C-s001.txt]

File Name : figure s1.tif

Caption : normalized time-of-flight (tof) spectra of ne scattering from a cold salty water jet at (a) θi = 45°, (b) θi = 60°, and (c) θi = 75°. for θi = 75°, the scattering signal at θf = 85° is contaminated with “beam leakage” (see main text). the data are fitted by the sum (purple traces) of a supersonic (ss) distribution (red traces) and a maxwell–boltzmann (mb) distribution (blue traces) at the liquid jet temperature. the mean translational energy ei for ne is 24.3 kj mol−1.

File Name : figure s2.tif

Caption : zoomed-in angular plots created from the integrated, non-normalized intensities of ne scattering at (a) θi = 45°, (b) θi = 60°, and (c) θi = 75°. blue squares represent the thermal desorption (td, maxwell–boltzmann [mb] distribution) and red circles the impulsive scattering (is, supersonic [ss] distribution) contributions to the time-of-flight (tof) fits. open symbols denote angles at which the overall scattering signal is contaminated with beam leakage. the cosine function representing the expected angular distribution for evaporation is indicated by the dashed gray curve. arrows indicate the specular angle.

File Name : figure s3.tif

Caption : average fractional energy loss as a function of deflection angle χ for impulsively scattered ne from a cold salty water flat jet, with an incident beam energy of 24.3 kj mol−1. open symbols denote fractional energy loss values that are contaminated with beam leakage. the solid curve gives the prediction for the soft-sphere model, where the incident particle interacts with a localized region of the surface with an effective mass, meff, and this may increase its internal energy, eint, during a collision. the dashed curve gives the prediction for the hard-sphere model where eint has been set to zero. the fitting result for ne scattering with the soft-sphere model is meff = 220 amu and eint = 11.6 kj mol−1, whereas the hard-sphere model predicts meff = 30 amu.

File Name : figure s4.tif

Caption : average fractional energy loss as a function of deflection angle χ for impulsively scattered ne from a cold salty water flat jet, with an incident beam energy of 24.3 kj mol−1. open symbols denote fractional energy loss values that are contaminated with beam leakage. the solid curve gives the prediction for the soft-sphere model, where the incident particle interacts with a localized region of the surface with an effective mass, meff, and this may increase its internal energy, eint, during a collision. the fitting result for ne scattering with the soft-sphere model is meff = 220 amu and eint = 11.6 kj mol−1. the red and blue dash-dotted curves give predictions for the soft-sphere model where eint is constrained to 11.6 kj mol−1 and meff = 320 and 160 amu, respectively.

File Name : figure s5.tif

Caption : average fractional energy loss as a function of deflection angle χ for impulsively scattered ne from a cold salty water flat jet, with an incident beam energy of 24.3 kj mol−1. open symbols denote fractional energy loss values that are contaminated with beam leakage. the solid curve gives the prediction for the soft-sphere model, where the incident particle interacts with a localized region of the surface with an effective mass, meff, and this may increase its internal energy, eint, during a collision. the fitting result for ne scattering with the soft-sphere model is meff = 220 amu and eint = 11.6 kj mol−1. the dashed gray curve gives the prediction for the hard-sphere model with same meff as the soft-sphere model and where eint is assumed to be zero. the red and blue dash-dotted curves give predictions for the soft-sphere model where meff is constrained to 220 amu and eint = 13.2 and 10.0 kj mol−1, respectively. the black double-sided arrow indicates the fractional energy offset between the soft- and hard-sphere models.
